# Supplementary material for: Characterizing Variation of Branch Angle and Genome-Wide Association Mapping in Rapeseed (Brassica napus L.)
Source: Front Plant Sci. 2016 Feb 4;7:21. doi: 10.3389/fpls.2016.00021 (PMC4740498; doi:10.3389/fpls.2016.00021)
Supplement: Supplementary file 1 [file Table1.XLS]

## Sheet: Sheet1
Supplementary Table 1. A list of B. napus germplasm lines used for association study
Accession number	Germplasm lines	Country/Region	Type	Cluster*
1	0028	Hubei (China)	Semi-winter OSR	Group2
2	R6	Hubei (China)	Semi-winter OSR	Group2
3	1019B	Hubei (China)	Semi-winter OSR	Group2
4	R9	Hubei (China)	Semi-winter OSR	Group2
5	1055B	Hubei (China)	Semi-winter OSR	Group2
6	Chuan2121	Hubei (China)	Semi-winter OSR	Group2
7	6098B	Hubei (China)	Semi-winter OSR	Group2
8	HPR1	Hubei (China)	Semi-winter OSR	Group1
9	Zayou66	Hubei (China)	Semi-winter OSR	Group1
10	K219	Hubei (China)	Semi-winter OSR	Group1
11	8089	Hubei (China)	Semi-winter OSR	Group2
12	Shan2C	Shanxi (China)	Winter	Mix
13	8908B	Hubei (China)	Semi-winter OSR	Group2
14	Zhongshuang2	Hubei (China)	Semi-winter OSR	Group2
15	Shan2B	Shanxi (China)	Winter	Group2
16	Zhongshuang6	Hubei (China)	Semi-winter OSR	Group2
17	R1	Hubei (China)	Semi-winter OSR	Group2
18	R11	Hubei (China)	Semi-winter OSR	Group2
19	R2	Hubei (China)	Semi-winter OSR	Group2
20	Zhongshuang11	Hubei (China)	Semi-winter OSR	Mix
21	Nilla	European	Winter	Group1
22	OG3186	Hubei (China)	Semi-winter OSR	Group2
23	Cibrabra	European	Winter	Group2
24	OG3237	Hubei (China)	Semi-winter OSR	Mix
25	Apomix	European	Winter	Group2
26	OG3151	Hubei (China)	Semi-winter OSR	Group2
27	OG2097	Hubei (China)	Semi-winter OSR	Mix
28	OG3156	Hubei (China)	Semi-winter OSR	Group2
29	OG2086	Hubei (China)	Semi-winter OSR	Mix
30	OG3174	Hubei (China)	Semi-winter OSR	Group2
31	OG2118	Hubei (China)	Semi-winter OSR	Mix
32	OG3183	Hubei (China)	Semi-winter OSR	Mix
33	OG3229	Hubei (China)	Semi-winter OSR	Mix
34	Shilifeng	Jiangsu (China)	Semi-winter OSR	Group2
35	OG3187	Hubei (China)	Semi-winter OSR	Group2
36	Oscar	Australia	Semi-winter OSR	Mix
37	OG3190	Hubei (China)	Semi-winter OSR	Group1
38	Surpass400	Australia	Semi-winter OSR	Mix
39	OG3191	Hubei (China)	Semi-winter OSR	Group2
40	Hektor	European	Winter	Mix
41	Zheyou50	Zhejiang (China)	Semi-winter OSR	Group2
42	HM42	Zhejiang (China)	Semi-winter OSR	Group2
43	Huashuang5	Hubei (China)	Semi-winter OSR	Group2
44	Huyou17	Shanghai (China)	Semi-winter OSR	Group2
45	L233	Chongqing (China)	Semi-winter OSR	Group2
46	Rivette	Australia	Semi-winter OSR	Group2
47	RR001	Australia	Semi-winter OSR	Group2
48	0331-1	Hubei (China)	Semi-winter OSR	Group2
49	Zheyou21	Zhejiang (China)	Semi-winter OSR	Group2
50	Zhongshuang4	Hubei (China)	Semi-winter OSR	Group2
51	Zheshuang6	Zhejiang (China)	Semi-winter OSR	Group2
52	Zhongshuang10	Hubei (China)	Semi-winter OSR	Group2
53	Zheyou28	Zhejiang (China)	Semi-winter OSR	Group2
54	Zheshuang72	Zhejiang (China)	Semi-winter OSR	Group2
55	Westar	Canada	Spring	Group2
56	Zheshuang8	Zhejiang (China)	Semi-winter OSR	Group2
57	BLN3344	Australia	Spring	Group2
58	BLN3346	Australia	Spring	Group2
59	BLN3350	Australia	Spring	Group2
60	BLN3352	Australia	Spring	Group2
61	RT006	Australia	Spring	Group2
62	RT108	Australia	Spring	Group2
63	RT123	Australia	Spring	Group2
64	FC03	Australia	Spring	Mix
65	Huyou21	Shanghai (China)	Semi-winter OSR	Group2
66	（R1-1*V）F7	Hubei (China)	Semi-winter OSR	Group2
67	YangJ6711	Jiangsu (China)	Semi-winter OSR	Group2
68	Zhen2736	Jiangsu (China)	Semi-winter OSR	Group2
69	HX0352	Hubei (China)	Semi-winter OSR	Group2
70	BLN3342	Australia	Spring	Mix
71	Zhen2609	Jiangsu (China)	Semi-winter OSR	Group2
72	Zhen3736	Hubei (China)	Semi-winter OSR	Group2
73	Ningyou16	Jiangsu (China)	Semi-winter OSR	Group2
74	Zhongyou821	Hubei (China)	Semi-winter OSR	Group2
75	Ningyou18	Jiangsu (China)	Semi-winter OSR	Group2
76	Fan168	Hubei (China)	Semi-winter OSR	Group2
77	Zhenyou5	Jiangsu (China)	Semi-winter OSR	Group2
78	Fan189	Hubei (China)	Semi-winter OSR	Group2
79	Yangyou4	Jiangsu (China)	Semi-winter OSR	Group2
80	J110	Hubei (China)	Semi-winter OSR	Group2
81	Yangyou6	Jiangsu (China)	Semi-winter OSR	Group2
82	J474	Hubei (China)	Semi-winter OSR	Group2
83	Huyou15	Shanghai (China)	Semi-winter OSR	Group2
84	Zhongshuang7	Hubei (China)	Semi-winter OSR	Group2
85	Huyou16	Shanghai (China)	Semi-winter OSR	Group2
86	Zhongshuang9	Hubei (China)	Semi-winter OSR	Group2
87	Huyou19	Shanghai (China)	Semi-winter OSR	MiX
88	Zheyou18	Zhejiang (China)	Semi-winter OSR	Group2
89	P10	Chongqing (China)	Spring	Group1
90	901	Hubei (China)	Semi-winter OSR	Mix
91	P96	Chongqing (China)	Spring	Mix
92	Huashuang3	Hubei (China)	Semi-winter OSR	Group2
93	P130	Chongqing (China)	Spring	Group2
94	Huashuang4	Hubei (China)	Semi-winter OSR	Group2
95	F403	Chongqing (China)	Semi-winter OSR	Group2
96	F406	Chongqing (China)	Semi-winter OSR	Group1
97	RR013	Australia	Semi-winter OSR	Group2
98	F421	Chongqing (China)	Semi-winter OSR	Mix
99	Trigold	Australia	Semi-winter OSR	Mix
100	F426	Chongqing (China)	Semi-winter OSR	Group2
101	RR005	Australia	Semi-winter OSR	Group1
102	F428	Chongqing (China)	Semi-winter OSR	Group2
103	AV-SAPPHIRE	Australia	Semi-winter OSR	Group2
104	F437	Chongqing (China)	Semi-winter OSR	Group2
105	AG-outback	Australia	Semi-winter OSR	Group2
106	F459	Chongqing (China)	Semi-winter OSR	Mix
107	Purler	Australia	Semi-winter OSR	Mix
108	L239	Chongqing (China)	Semi-winter OSR	Mix
109	RR002	Australia	Semi-winter OSR	Group2
110	L238	Chongqing (China)	Semi-winter OSR	Mix
111	GSL2	India	Semi-winter OSR	Group2
112	L230	Chongqing (China)	Semi-winter OSR	Group2
113	Monty	Australia	Semi-winter OSR	Group2
114	L229	Chongqing (China)	Semi-winter OSR	Group2
115	TQ055-02W2	Australia	Semi-winter OSR	Group2
116	L228	Chongqing (China)	Semi-winter OSR	Group2
117	Skipton	Australia	Semi-winter OSR	Group2
118	BST7-02M2	Australia	Semi-winter OSR	Group2
119	0594-1	Hubei (China)	Semi-winter OSR	Group2
120	0789-3	Hubei (China)	Semi-winter OSR	Group1
121	9490-1	Hubei (China)	Semi-winter OSR	Group2
122	0802-1	Hubei (China)	Semi-winter OSR	Group2
123	9502-10	Hubei (China)	Semi-winter OSR	Group2
124	0832-1	Hubei (China)	Semi-winter OSR	Group2
125	9558-1	Hubei (China)	Semi-winter OSR	Mix
126	2731-3	Hubei (China)	Semi-winter OSR	Group2
127	9559-30	Hubei (China)	Semi-winter OSR	Group2
128	8596-3	Hubei (China)	Semi-winter OSR	Group2
129	9905-4	Hubei (China)	Semi-winter OSR	Group2
130	8599-3	Hubei (China)	Semi-winter OSR	Group1
131	9906-1	Hubei (China)	Semi-winter OSR	Mix
132	9016-1	Hubei (China)	Semi-winter OSR	Group1
133	Wanyou12	Anhui (China)	Semi-winter OSR	Group2
134	9022-5	Hubei (China)	Semi-winter OSR	Mix
135	Wanyou20	Anhui (China)	Semi-winter OSR	Mix
136	9226-3	Hubei (China)	Semi-winter OSR	Group1
137	Zheshuang3	Zhejiang (China)	Semi-winter OSR	Mix
138	9230-5	Hubei (China)	Semi-winter OSR	Group1
139	Zheshuang758	Zhejiang (China)	Semi-winter OSR	Group1
140	9386-1	Hubei (China)	Semi-winter OSR	Group1
141	NY 7	Jiangsu (China)	Semi-winter OSR	Group1
142	9388-2	Hubei (China)	Semi-winter OSR	Group2
143	Matador	European	Semi-winter OSR	Group1
* Clusters were defined by STRUCTURE packate when k=2,
